# Supplementary material for: European System for Cardiac Operative Risk Evaluation II and Liver Dysfunction
Source: Biomedicines. 2025 Jan 10;13(1):154. doi: 10.3390/biomedicines13010154 (PMC11762396; doi:10.3390/biomedicines13010154)
Supplement: Supplementary file 1 [file biomedicines-13-00154-s001.zip]

Archive with 1 entries (1 files):
- biomedicines-3387768-supplementary.pdf
